# Supplementary material for: The Interplay of cis-Regulatory Elements Rules Circadian Rhythms in Mouse Liver
Source: PLoS One. 2012 Nov 5;7(11):e46835. doi: 10.1371/journal.pone.0046835 (PMC3489864; doi:10.1371/journal.pone.0046835)
Supplement: Spreadsheet S1 — Control analysis for all parameters. Spreadsheet shows relative changes in system variables as a percentage of the reference value (at default parameter value). For period length and phases, changes larger than 1% are marked. For amplitudes, we put the limit at 3%. Red and green refer to increasing and decreasing values, respectively. (XLS) [file pone.0046835.s007.xls]

## Sheet: Control analysis for all parameters
	period		Rev-erbα–Bmal1 normalised phase difference		Per2-Bmal1 normalised phase difference		Cry1–Bmal1 normalised phase difference		Rorγ–Bmal1 normalised phase difference		Dbp–Bmal1 normalised phase difference		Bmal1 amplitude		Rev-erbα amplitude		Per2 amplitude		Cry1 amplitude		Rorγ amplitude		Dbp amplitude
	-	+	-	+	-	+	-	+	-	+	-	+	-	+	-	+	-	+	-	+	-	+	-	+
τBmal1	-0.965439	1.0987	-1.04853	0.757315	-1.45433	0.980371	-2.32702	1.9299	-2.57129	2.26804	-1.11213	0.385287	1.22574	13.0246	-14.3476	1.54234	2.65886	-5.92436	-0.666235	13.4185	-2.5237	9.92742	-11.8011	-3.62848
τRev-erbα	-0.30104	0.333637	1.4179	-1.51584	0.388576	-0.481287	-0.621726	0.589524	-0.392521	0.349376	0.972651	-1.10353	-1.71166	5.85968	-3.26014	1.50701	2.11506	-3.06043	2.22358	0.940469	1.26242	0.0257039	-1.23131	0.383299
τPer2	-7.34577	7.5519	-0.428743	0.76163	2.54848	-1.66498	2.63613	-3.13493	3.39008	-3.25878	-0.966151	0.46753	-10.1356	11.3192	-14.1528	4.17047	-19.3533	14.539	-5.89865	8.49705	-10.6847	11.2682	-11.6035	3.53633
τDbp	0.0373904	-0.0182158	0.0776278	-0.0502866	-0.309347	0.25709	-0.160268	0.158051	-0.201554	0.185	-0.269234	0.192279	-0.510616	0.650365	-1.96621	1.96571	-0.84898	0.742623	-2.21139	2.16076	-1.95133	1.90532	-0.317248	0.297043
dBmal1	-0.209003	0.220507	-1.86656	1.39511	-0.273878	0.00858765	2.11188	-2.19128	2.18333	-1.9731	0.629138	-0.910634	-2.2231	3.03694	-5.27204	3.67869	-6.63629	4.50289	3.60348	-1.69979	0.098898	0.24961	-5.10233	4.18109
dRev-erbα	0.767941	-0.66344	-2.37391	2.38519	-1.43353	1.29196	0.510232	-0.240426	-0.00254319	0.0791856	-3.83362	3.39868	8.96199	2.15332	-1.21454	-7.94565	-6.02864	3.0217	0.166078	8.86835	-1.49982	5.6597	-0.876652	-4.79801
dPer2	0.578113	-1.04885	4.81306	-2.58703	2.32946	-2.52749	-3.17132	3.15201	-1.94496	2.37073	1.70629	-1.52792	-11.3061	19.283	-20.0296	-1.33339	-16.0353	4.69795	-8.06448	16.0434	-11.7856	11.3334	-15.67	-4.98332
dCry1	0.00287618	-0.00766982	-0.0129134	0.0364432	-0.00921689	0.0164383	0.703702	-0.61978	-0.00742924	0.0160585	-0.0111817	0.0215985	0.000270544	-0.000307806	0.000174099	-7.85735e-05	0.000211005	-0.000191874	-4.62921	3.94178	0.000251613	-0.000326697	-0.000231894	-0.000189628
dRorγ	0	0	0	-0.00141316	0	0	0	0	0.826379	-0.748633	0	0	3.35928e-07	5.62448e-06	6.88854e-08	-3.575e-06	-2.42892e-07	1.47773e-06	-2.23068e-07	-2.03197e-06	-5.58964	4.86337	2.4242e-08	-1.22715e-05
dDbp	0.0345142	0.111212	-0.917703	0.684946	-0.387693	-0.0749371	1.79012	-1.807	0.974832	-1.05716	1.07726	-1.4488	6.05645	-4.94505	5.5019	-5.45604	2.04089	-3.72951	5.78067	-6.26042	4.866	-5.5221	-1.16665	0.346265
bv2	-0.739179	0.668233	2.71683	-2.35435	-0.455028	0.290935	-0.0553261	0.333406	-0.179695	0.313379	1.27907	-1.22955	-0.82212	12.4322	-13.8552	4.97424	-3.76139	-0.358264	1.83002	6.85098	-2.06813	5.77521	-7.45169	0.214149
bv3	1.61066	-1.37865	-1.29479	1.22425	0.255501	-0.228436	-0.0632489	-0.0984493	-0.286359	0.164595	-1.00157	0.834899	10.3974	5.01069	-3.95645	-8.1346	7.21475	-9.80539	8.54513	4.82432	6.91753	0.726589	-2.89736	-12.4389
bv4	0	-0.000958728	0	0.00194079	-0.00154787	-0.000589146	-0.069743	0.0713118	0	0.000958737	0.000958562	0.0018116	-1.2398e-05	5.39901e-05	-1.06314e-06	1.04203e-05	-1.89695e-05	4.59119e-05	0.38357	-0.381644	-1.31615e-05	2.24329e-05	1.95479e-05	-0.000222118
bv5	0	0	0	0	0	0	0	0	-0.0232464	0.0222893	0	0	-6.82439e-08	6.65513e-08	-1.39476e-08	1.36034e-08	4.92555e-08	-4.80384e-08	4.52792e-08	-4.41583e-08	0.483795	-0.479449	-4.79648e-09	4.67775e-09
bv6	0.560856	-0.259815	-0.495279	0.864799	0.0750716	-0.267768	-0.72197	1.03876	-0.542065	0.607735	-1.49529	0.758471	3.88269	1.80154	-0.170941	-1.61177	-6.3988	2.95831	-1.50357	4.90838	-1.73639	2.85394	-2.23944	0.832099
a1	0.265568	-0.214755	-0.286345	0.381462	-1.19309	1.03019	-1.58472	1.30861	-1.49333	1.28297	-2.32274	2.07347	-2.97986	3.78164	-2.35477	0.445146	-4.59017	2.79005	-7.37671	7.40856	-8.24593	7.31504	-0.371168	-0.374663
ak1	0.174488	-0.141892	-1.27276	1.17171	0.727357	-0.773691	0.761033	-0.720676	0.728828	-0.663752	0.736424	-0.67013	8.73936	-6.93313	2.91283	-3.901	1.48707	-2.60042	4.32766	-3.91057	5.58513	-5.76012	0.615071	-1.32801
a4	0	0	0	0	0	0	0	0	0	0	0	0	2.62704e-07	-1.63395e-07	1.13872e-07	-7.73682e-08	-2.98945e-07	1.97636e-07	-2.20504e-07	1.42121e-07	-2.19047e-07	1.44019e-07	1.93791e-07	-1.39605e-07
ak4	0.00671109	0	-0.0292184	-0.00335255	-0.0182835	-0.00154787	0.682029	-0.668311	-0.0165355	0	-0.025344	0.000958562	2.84901e-05	-2.06737e-05	-9.3659e-05	1.9645e-05	8.35793e-05	-4.16837e-05	0.9938	-0.859394	4.37874e-05	-2.49448e-05	5.28518e-06	3.34205e-05
a5	0	0	0	0	0	0	0	0	0	0	0	0	-7.90118e-08	1.10562e-07	-1.61475e-08	2.26073e-08	5.70332e-08	-7.98233e-08	5.2431e-08	-7.33573e-08	4.4054e-08	-6.16501e-08	-5.54834e-09	7.77629e-09
ak5	0	0	0	0	0	0	0	0	0.653956	-0.59717	0	0	5.30668e-08	1.09709e-08	1.0875e-08	2.25394e-09	-3.83505e-08	-7.93446e-09	-3.5223e-08	-7.28317e-09	0.690916	-0.605949	3.78858e-09	7.84715e-10
c2	-1.12938	1.18499	4.61109	-4.53946	0.818276	-1.13665	0.172926	0.290537	0.155368	-0.0879857	4.19202	-4.49347	3.54619	11.7364	-12.7478	0.384936	-3.38867	-1.11101	9.35652	3.26024	3.96747	2.80662	-13.8716	-3.32037
ck2	0.682614	-0.630843	-1.59103	1.59846	-0.633317	0.61354	1.04402	-0.855373	0.643406	-0.5272	-2.30179	2.282	11.0352	0.0501391	1.03851	-8.60359	-4.06108	1.6732	4.12972	5.40316	1.79374	2.81248	-0.205581	-4.47981
c3	-0.175447	0.0191746	0.776799	-0.180093	0.660576	-0.950042	-1.04118	0.607792	-0.563618	0.302198	-1.02241	0.7575	-8.16371	4.45466	-10.9589	6.71035	-4.34833	2.37793	-6.05036	4.03322	-7.79943	4.95247	-5.4181	3.31677
ck3	0.272279	-0.79862	-2.74813	4.12776	-2.45064	1.98326	1.52151	-1.42017	0.719807	-0.474805	-0.849258	1.16324	13.1817	-12.0225	11.1403	-20.7714	5.27006	-10.9542	6.78975	-7.33119	7.20656	-11.5974	5.94357	-11.939
c4	0	0	0	0	0	0	0	0	0	0	0	0	2.62697e-07	-1.63392e-07	1.13868e-07	-7.73631e-08	-2.98946e-07	1.97635e-07	-2.20501e-07	1.42128e-07	-2.19047e-07	1.44027e-07	1.93789e-07	-1.39606e-07
ck4	0.00383491	-0.000958728	-0.0167622	0.000982232	-0.010545	-0.000589146	-0.512835	0.456629	-0.00910778	0.000958737	-0.0127786	0.0018116	-7.65534e-05	0.000103028	-3.73529e-07	-1.31282e-05	-6.1681e-05	8.29709e-05	-0.40376	0.398742	-0.000108411	3.15274e-05	0.00010103	-0.000157452
c5	0	0	0	0	0	0	0	0	0	0	0	0	-7.90193e-08	1.10561e-07	-1.61533e-08	2.26037e-08	5.70349e-08	-7.98224e-08	5.24372e-08	-7.33712e-08	4.40528e-08	-6.16529e-08	-5.56486e-09	7.7833e-09
ck5	0	0	0	0	0	0	0	0	-0.383014	0.356322	0	0	9.30924e-08	-7.86865e-08	1.90236e-08	-1.60806e-08	-6.71975e-08	5.67976e-08	-6.17664e-08	5.22166e-08	0.16298	-0.135157	6.54147e-09	-5.54356e-09
c6	0.619338	-0.238723	-0.434684	0.80636	0.0556531	-0.330257	-1.013	1.23288	-0.762024	0.715894	-2.10215	1.03336	3.04121	2.43576	-1.50196	-0.858568	-7.41057	3.21044	-2.55789	5.67015	-2.70586	3.49215	-2.31664	0.712817
ck6	-0.15052	0.178323	0.0316197	-0.102517	0.138687	-0.171275	0.334429	-0.273797	0.251846	-0.242046	1.4691	-1.48175	0.297714	1.07551	0.551949	-0.822373	1.76802	-2.1633	3.0941	-2.35046	2.28361	-1.96119	0.821036	-0.846248
b2	-0.428551	0.462107	2.04384	-2.00648	1.32633	-1.36713	0.103482	-0.240087	0.294977	-0.448727	3.04864	-3.15006	1.82141	3.95337	-1.74124	-2.82827	4.02711	-5.64685	9.28252	-4.80956	7.2244	-5.43922	-1.80957	-0.067971
bk2	1.10254	-0.858061	-3.3414	2.63882	-1.32572	0.95645	0.334308	-0.10689	-0.0424367	-0.0336317	-4.56747	3.58222	9.89309	4.00149	-2.58203	-10.1653	-3.36081	0.881175	0.699585	10.4421	-0.461522	6.62665	-3.19803	-8.84658
b3	-1.72187	1.44864	2.59061	-1.06765	0.548941	-0.557037	-1.16529	0.529204	-0.329129	0.0690447	0.215363	0.0797985	-6.52242	14.7588	-17.5699	1.47409	-18.2349	7.82031	-7.85097	12.8858	-12.5729	11.6924	-14.8059	-2.34025
bk3	1.10062	-1.0987	-0.73052	1.25712	-0.249139	0.225597	0.4251	-0.740548	0.0842729	-0.252622	0.103183	-0.0374604	13.5429	-0.253648	2.60296	-16.7022	3.27597	-8.22753	11.4159	0.529824	9.28664	-3.46883	-2.33766	-15.6711
b4	0	0.00671109	-0.00237167	-0.030177	0	-0.0198312	0.0784814	-0.0787715	0	-0.0158181	0	-0.025344	4.74861e-05	-2.33676e-05	-4.63164e-06	3.35308e-06	2.32769e-05	-4.41565e-06	-0.423972	0.348578	1.23364e-05	-2.30933e-05	-5.81153e-05	3.65908e-05
bk4	-0.00766982	0.00287618	0.0335704	-0.0134098	0.0170273	-0.00899726	-0.244248	0.22102	0.0158179	-0.00814917	0.0253472	-0.0106497	-9.42651e-05	5.47245e-05	-8.46705e-05	2.42397e-05	-7.43134e-05	6.3803e-05	1.19653	-1.03188	-0.000124401	3.69173e-05	5.23527e-05	7.45214e-05
b5	0	0	0	0	0	0	0	0	0.025165	-0.02061	0	0	-1.90907e-08	5.34973e-08	-3.89812e-09	1.09457e-08	1.37793e-08	-3.86437e-08	1.26635e-08	-3.55089e-08	-0.532447	0.439627	-1.31339e-09	3.78883e-09
bk5	0	0	0	0	0	0	0	0	-0.228165	0.206556	0	0	-1.39955e-07	1.4272e-07	-2.85372e-08	2.92211e-08	1.00887e-07	-1.03087e-07	9.28121e-08	-9.47289e-08	2.32794	-2.09234	-9.62852e-09	1.01482e-08
b6	0.0306793	-0.0134222	-0.0210693	-0.0363902	-0.0493843	0.00242532	-0.325541	0.275425	-0.224527	0.182138	-0.518545	0.447834	-0.788126	0.765385	-0.910944	0.850719	-0.672466	0.588408	-1.23115	1.15257	-1.04194	0.966746	0.14427	-0.156925
bk6	-0.110254	0.269402	0.345797	-0.507104	-0.100381	-0.147305	1.05761	-1.10814	0.691139	-0.818338	2.27668	-2.561	2.47529	-0.678024	2.30173	-2.78375	2.70088	-4.40373	5.08552	-4.91121	3.90815	-4.20295	0.631658	-0.807554
f2	-0.0719046	0.102584	1.29675	-1.16648	0.0729723	-0.145283	0.55014	-0.528999	0.422242	-0.408667	0.503645	-0.620992	-0.0527189	0.627475	-0.560839	0.595309	-0.397102	0.00784254	1.51963	-1.39497	0.765147	-0.792895	-0.359728	0.352266
fk2	-0.0910791	0.0786157	-0.5935	0.578194	0.0734031	-0.0734904	-0.470008	0.411322	-0.338132	0.302679	0.0766607	-0.0767808	-1.52182	1.73152	-1.2575	0.989257	0.942329	-0.976436	-0.384641	0.61483	-0.34117	0.387682	-0.30262	0.203398
fv2	-0.291453	0.285701	0.311839	-0.237125	0.205167	-0.202585	-0.581046	0.549736	-0.400419	0.379345	0.895601	-0.846414	-2.07195	5.54762	-2.54345	0.862507	1.32482	-1.99276	2.04004	0.725382	1.08005	0.0807579	-1.08492	0.346454
f3	0.122717	-0.100666	-1.14853	1.18776	-0.699626	0.564834	0.746931	-0.824198	0.412651	-0.465612	-0.30674	0.254285	5.31411	-4.98211	3.96285	-5.01807	2.17587	-2.95792	2.24145	-2.20518	2.42445	-2.929	2.2945	-2.95055
fk3	-0.0786157	0.0805331	0.784099	-0.719932	0.394059	-0.427237	-0.511082	0.456927	-0.277999	0.247056	0.168287	-0.182506	-3.25847	3.23105	-3.07	2.51784	-1.78883	1.40342	-1.40436	1.34804	-1.814	1.53017	-1.81596	1.47752
fv3	-0.225301	0.124635	1.87532	-1.14379	0.973486	-1.1659	-1.33563	0.993067	-0.703919	0.531998	-0.0941865	0.0959198	-9.21391	7.26096	-11.4557	6.87301	-5.80665	3.05812	-5.59021	4.03407	-7.39965	4.57581	-6.31495	3.6883
f4	0.00671109	0.00287618	-0.0330355	-0.0167624	-0.0198312	-0.00987685	-0.502024	0.447247	-0.0153374	-0.00790884	-0.0243857	-0.0116081	6.82113e-06	9.97176e-05	-9.12112e-05	-4.16926e-05	-4.08166e-05	4.48282e-05	0.0998736	-0.0261963	-5.50151e-05	6.05826e-06	-1.55744e-06	7.14103e-05
fk4	-0.00766982	0.00671109	0.0311715	-0.0316122	0.0175475	-0.0198312	0.530496	-0.482741	0.016298	-0.0153374	0.0271601	-0.0234274	7.36901e-05	-1.64075e-05	-6.31083e-05	-7.31669e-05	8.40603e-05	-4.3387e-05	0.165521	-0.136883	4.40717e-05	-6.89543e-05	-5.1917e-05	2.57716e-05
fv4	-0.000958728	0.00287618	0.00814695	-0.011475	-0.000519367	-0.010545	0.503519	-0.448638	0.0016761	-0.00671072	-0.00255469	-0.0121402	2.75515e-05	-5.02623e-05	1.41665e-06	-1.3174e-05	7.83885e-05	-3.13225e-05	-0.0251343	0.0873832	3.41396e-05	-5.46883e-05	4.14418e-05	8.74595e-05
transcription	-0.21092	0.185993	1.71939	-1.27806	0.20154	-0.40309	-1.58373	1.38911	-1.09408	1.03043	-0.542471	0.478612	-9.37834	9.23793	-8.89946	5.3862	-5.06194	2.44078	-6.38138	5.64708	-8.16727	6.09213	-4.57231	2.60398
tr_E-box	-1.13417	0.698912	5.70849	-3.53226	2.05594	-2.1257	-1.73129	2.00728	-0.676384	1.13984	2.52865	-1.71651	-10.9343	19.1958	-25.0069	8.17833	-12.7186	1.39249	-5.26665	10.8942	-10.6383	8.2129	-20.469	3.97705
tr_D-box	-0.471694	0.394996	1.9162	-1.57442	0.744521	-0.751954	-0.37514	0.421067	-0.152689	0.170358	1.06067	-0.964396	-3.33214	8.9085	-9.86015	4.64568	-1.43568	-0.769027	1.36946	2.57322	-1.52047	2.49208	-5.03404	2.06362
tr_RRE	0.265568	-0.214755	-0.286345	0.381462	-1.19309	1.03019	-1.58472	1.30861	-1.49333	1.28297	-2.32274	2.07347	-2.97986	3.78164	-2.35477	0.445146	-4.59017	2.79005	-7.37671	7.40856	-8.24593	7.31504	-0.371168	-0.374663
trBmal1	0.133263	-0.0958728	-0.176725	0.123582	-0.604492	0.483755	-0.782507	0.635816	-0.74744	0.61871	-1.18067	0.993037	-1.47366	1.61464	-0.946568	0.448202	-2.07682	1.54246	-3.75204	3.59363	-4.08055	3.66151	-0.0622931	-0.112741
trRev-erbα	-0.394037	0.383491	1.58401	-1.51101	0.322194	-0.362111	0.0150573	0.0149004	0.0459992	-0.055603	1.4848	-1.45634	-0.86369	6.05166	-4.082	1.19119	0.759008	-1.98054	3.99884	-0.075545	2.01136	-0.355023	-1.85288	0.519891
trPer2	-0.0623173	0.0325967	0.273556	-0.159486	0.371015	-0.454122	-0.482047	0.326335	-0.264569	0.160528	-0.51335	0.379785	-3.81874	2.65755	-4.83513	3.62082	-1.8117	1.28278	-2.80511	2.18381	-3.52563	2.67549	-2.35178	1.76801
trCry1	0	0	0	0	0	0	0	0	0	0	0	0	1.18222e-07	1.57237e-08	5.25809e-08	-1.99307e-08	-1.36934e-07	3.06001e-08	-1.00254e-07	7.31013e-09	-1.00169e-07	1.90941e-08	9.11173e-08	-6.63329e-08
trRorγ	0	0	0	0	0	0	0	0	0	0	0	0	-7.90118e-08	1.10559e-07	-1.61475e-08	2.26087e-08	5.70332e-08	-7.98258e-08	5.2431e-08	-7.33679e-08	4.4054e-08	-6.16519e-08	-5.54834e-09	7.78194e-09
trDbp	0.175447	-0.10546	-0.231789	0.184869	0.0028768	-0.0844657	-0.446425	0.393714	-0.303599	0.235596	-0.652799	0.417961	0.638874	0.326682	-0.143418	-0.144466	-2.12606	1.43623	-1.8581	1.98379	-1.44339	1.32511	-0.445739	0.288013
